# Supplementary material for: Computational Study of Molecular Mechanism for the Involvement of Human Serum Albumin in the Renin–Angiotensin–Aldosterone System
Source: Int J Mol Sci. 2024 Sep 24;25(19):10260. doi: 10.3390/ijms251910260 (PMC11476573; doi:10.3390/ijms251910260)
Supplement: Supplementary file 1 [file ijms-25-10260-s001.zip]

Archive with 1 entries (1 files):
- ijms-3196233-supplementary.pdf
